# Supplementary material for: Types and Outcomes of Dietary Interventions in IBS: A Scoping Review
Source: Nutrients. 2026 Apr 23;18(9):1334. doi: 10.3390/nu18091334 (PMC13164966; doi:10.3390/nu18091334)
Supplement: Supplementary file 1 [file nutrients-18-01334-s001.zip]

Archive with 3 entries (3 files):
- Figure S1 PRISMA flow chart.pdf
- Table S1 PRISMA-ScR checklist.pdf
- Text document S1 Search strategy.pdf
